# Supplementary material for: A standard calibration method based on a symmetric resistance network matrix for galvanic logging instruments
Source: PLoS One. 2024 Apr 17;19(4):e0302032. doi: 10.1371/journal.pone.0302032 (PMC11023469; doi:10.1371/journal.pone.0302032)
Supplement: S1 File — (TXT) [file pone.0302032.s001.txt]

Data of Figure 5
Calibrated
Depth(m)     Resistivity(calibrated)   Resistivity(unalibrated)
2207            50.5                             20.2
2208            4.8                               9.9
2209            2.7                               4.7
2210            7.3                               26.5
2211            14.6                             12.5
2212            8.0                               10.8
2212.7         55.6                              11.4                               
2213.8         21.2                              14.7
2215            20.0                              23.8
2216            299.1                            375.0
2217            382.2                             269.2
2218            122.4                             273.6
2219.5          20.6                             12.3            
2220            314.3                             28.8
2220.9          99.8                              588.6
2222            623.5                             688.8
2223.2          622.8                            597.5
2224            835.1                             479.3
2225            474.8                             196.1
2226            100.3                             312.3
2227            633.5                             721.4
2228            557.3                             816.6
2229            502.7                             430.3
2230            498.8                             117.3
2231            814.1                             922.6
2232            982.3                             1012.1
2233            1087.4                            276.6
2234             1074.1                           846.3
2235             1339.4                           1008.8
2235.5           288.6                             987.1
2236             723.2                              893.8
2237             5.2                                 3.8
2238             8.5                                 2.2
2239             766.5                              213.2
2240             854.8                              796.5
%%%%%%%%%%%%%%%%%%%%%%%%%%%%
Data of Figure 6
Rxo
Depth(m)     Resistivity(Ω·m)  
2006              10.3 
2007              10.6                           
2008              4.9                               
2009              35.3                             
2010               8.2                              
2011               17.3                         
2012               19.6
2013               25.3           
2014               18.7                                    
2015               19.9                            
2016                20.3                        
2017                5.7                        
2018                9.6                         
2019                14.2                           
2020                19.7                      
2021                15.4                   
2022                 20.1                      
2023                 22.7                     
2024                 3.8                         
2025                 2.4                        
2026                 3.3                     
2027                 4.1                       
2028                 3.0                      
2029                 2.6                      
2030                 3.1                    
